# Supplementary material for: Sensorimotor perturbation-induced cortical responses by a novel PES system: analysis of the N1 component in healthy adults and Parkinson's disease
Source: Front Hum Neurosci. 2025 Oct 7;19:1668367. doi: 10.3389/fnhum.2025.1668367 (PMC12537702; doi:10.3389/fnhum.2025.1668367)
Supplement: Supplementary file 1 [file Supplementary_file_1.zip]

Archive with 12 entries (11 files):
- Supplementary Material/
- Supplementary Material/Data Sheet 1.PDF
- Supplementary Material/Data Sheet 10.PDF
- Supplementary Material/Data Sheet 11.PDF
- Supplementary Material/Data Sheet 2.PDF
- Supplementary Material/Data Sheet 3.PDF
- Supplementary Material/Data Sheet 4.PDF
- Supplementary Material/Data Sheet 5.PDF
- Supplementary Material/Data Sheet 6.PDF
- Supplementary Material/Data Sheet 7.PDF
- Supplementary Material/Data Sheet 8.PDF
- Supplementary Material/Data Sheet 9.PDF
